# Supplementary material for: Environmental drivers of bat activity at high latitudes
Source: BMC Ecol Evol. 2026 Feb 7;26:18. doi: 10.1186/s12862-026-02497-w (PMC12895591; doi:10.1186/s12862-026-02497-w)
Supplement: Supplementary file 1 — Supplementary Material 1 [file 12862_2026_2497_MOESM1_ESM.xlsx]

## Sheet: Table S1
Table S1: Model estimates of the proportion of activity across nightly quartiles on ‘active’ nights. Asterisks indicate significance values of each estimate
(* = <0.05; ** = <0.01; *** = <0.001) when compared to the reference level (Q1). ‘BSS’ is for observations before sunset, while ‘ASR’ is for observations after sunrise.
	Estimate (± SE)
Variable	Q1 (intercept)	Q2	Q3	Q4	BSS	ASR
quartiles	-0.34(0.04)***	0.99 (0.05)***	0.76 (0.05)***	0.56 (0.05)***	0.36 (0.05)***	0.34 (0.05)***
nightlength (h)	0.10 (0.005)***	-0.13 (0.007)***	-0.13 (0.007)***	-0.13 (0.007)***	-0.10 (0.007)***	-0.10 (0.007)***
mean temp (°C)	0.012 (0.003)***	-0.02 (0.004)***	-0.002 (0.004)	-0.03 (0.004)***	-0.01 (0.004)***	-0.01 (0.004)***
rainfall (mm)	0.021 (0.006)***	-0.05 (0.008)***	-0.03 (0.008)***	-0.002 (0.008)	-0.002 (0.008)*	-0.002 (0.008)*
wind (m/s)	0.011 (0.004)*	-0.02 (0.006)**	-0.01 (0.006)	-0.01 (0.006)*	-0.01 (0.006)*	-0.01 (0.006)
night (h) : temp	-0.003 (0.0004)***	0.002 (0.0006)***	0.002 (0.0006)***	0.006 (0.0006)***	0.003 (0.0006)***	0.002 (0.0006)***
night (h) : rain	-0.003 (0.0007)***	0.006 (0.001)***	0.003 (0.001)**	0.0005 (0.001)	0.002 (0.001)*	0.002 (0.001)*
night (h) : wind	-0.001 (0.0006)	0.001 (0.0008)	0.001 (0.0008)	0.002 (0.0008)	0.001 (0.0008)	0.001 (0.0008)

## Sheet: Table S2
Table S2: Model estimates of the total hourly activity across all nights. Asterisks indicate significance values of each estimate (* = <0.05; ** = <0.01; *** = <0.001) when compared to the reference level (H1). ‘BSS’ is for observations before sunset.
Estimate (± SE)
Variable	H1 (intercept)	H2	H3	H4	H5	H6	H7	H8	H9	H10	H11	H12	BSS
Hour after sunset	1.65 (0.13)	1.1 (0.12)***	0.54 (0.12)***	0.05 (0.12)	0.03 (0.12)	-0.16 (0.13)	-0.38 (0.16)*	-0.38 (0.20)	-0.63 (0.27)*	-0.83 (0.37)*	-0.57 (0.56)	-0.36 (0.83)	-0.45 (0.12)***
nightlength (h)	-0.01 (0.01)	-0.02 (0.01)	0.004 (0.01)	0.02 (0.01)	-0.02 (0.01)	-0.02 (0.02)	0.0008 (0.02)	-0.001 (0.02)	0.02 (0.03)	0.05 (0.03)	0.03 (0.05)	0.01 (0.07)	0.02 (0.01)
mean temp (°C)	0.03 (0.008)**	0.02 (0.009)*	0.09 (0.01)***	0.08 (0.01)***	0.0008 (0.01)	-0.08 (0.01)***	-0.07 (0.01)***	-0.09 (0.01)***	-0.12 (0.02)***	-0.08 (0.04)*	-0.09 (0.06)	-0.08 (0.09)	-0.007 (0.01)
rainfall (mm)	0.04 (0.02)*	-0.08 (0.02)***	-0.14 (0.02)***	-0.13 (0.02)***	-0.03 (0.02)	0.008 (0.02)	0.007 (0.03)	-0.007 (0.04)	-0.06 (0.04)	-0.03 (0.06)	-0.01 (0.08)	-0.01 (0.12)	-0.05 (0.02)*
wind (m/s)	0.03 (0.01)*	-0.02 (0.02)	-0.05 (0.02)**	0.05 (0.02)***	0.05 (0.02)***	0.08 (0.02)***	0.14 (0.02)***	0.19 (0.03)***	0.27 (0.04)***	0.21 (0.06)***	0.17 (0.08)*	0.16 (0.13)	0.007 (0.02)
night (h) : temp	0.003 (0.001)*	-0.004 (0.001)***	-0.01 (0.001)***	-0.009 (0.001)***	0.002 (0.001)	0.01 (0.001)***	0.008 (0.002)***	0.009 (0.002)***	0.009 (0.002)***	0.004 (0.003)	0.004 (0.005)	0.003 (0.007)	-0.005 (0.001)***
night (h) : rain	-0.005 (0.002)*	0.006 (0.002)*	0.01 (0.002)***	0.01 (0.002)***	0.002 (0.002)	-0.002 (0.003)	-0.002 (0.003)	0.00003 (0.004)	0.005 (0.004)	0.002 (0.005)	0.0008 (0.007)	0.001 (0.01)	0.005 (0.002)*
night (h) : wind	-0.004 (0.001)**	-0.004 (0.002)*	0.0003 (0.002)	-0.009 (0.002)***	-0.009 (0.002)***	-0.01 (0.002)***	-0.01 (0.002)***	-0.02 (0.003)***	-0.02 (0.004)***	-0.02 (0.005)**	-0.01 (0.007)	-0.01 (0.01)	0.006 (0.003)

## Sheet: Table S3
Table S3: Model estimates of the proportion of activity across nightly quartiles on ‘active’ nights across seasons and latitudes. Asterisks indicate significance
values of each estimate (* = <0.05; ** = <0.01; *** = <0.001) when compared to the reference level (Q1:south:summer). ‘BSS’ is for observations before sunset,
while ‘ASR’ is for observations after sunrise.
	Estimate (± SE)
Variable	Q1 (intercept)	Q2	Q3	Q4	BSS	ASR
quartiles (south : summer)	0.30 (0.004)***	-0.03 (0.006)***	-0.02 (0.006)***	-0.16 (0.006)***	-0.30 (0.006)***	-0.30 (0.006)***
region central	-0.09 (0.006)***	0.18 (0.009)***	0.11 (0.009)***	0.05 (0.009)***	0.08 (0.009)***	0.09 (0.009)***
region north	-0.04 (0.01)***	0.009 (0.01)	0.05 (0.01)***	0.09 (0.01)***	0.05 (0.01)***	0.04 (0.01)**
season spring	-0.05 (0.008)***	0.13 (0.01)***	0.10 (0.01)***	-0.03 (0.01)*	0.05 (0.01)***	0.05 (0.01)***
season autumn	0.35 (0.01)***	-0.45 (0.02)***	-0.53 (0.02)***	-0.41 (0.02)***	-0.35 (0.02)***	-0.35 (0.02)***
central : spring	0.08 (0.01)***	-0.09 (0.02)***	-0.16 (0.02)***	-0.07 (0.02)***	-0.08 (0.02)***	-0.08 (0.02)***
central : autumn	0.09 (0.02)***	-0.11 (0.02)***	-0.15 (0.02)***	-0.12 (0.02)***	-0.09 (0.02)***	-0.09 (0.02)***
north : spring	0.03 (0.05)	0.11 (0.07)	-0.27 (0.07)***	-0.10 (0.07)	0.03 (0.07)	0.05 (0.07)
north : autumn	-0.25 (0.03)***	0.34 (0.03)***	0.39 (0.04)***	0.26 (0.04)***	0.24 (0.04)***	0.24 (0.04)***

## Sheet: Table S4
Table S4: Model estimates of the total hourly activity across all nights across seasons and latitudes. Asterisks indicate significance values of each estimate (* = <0.05; ** = <0.01; *** = <0.001) when compared to the reference level (H1:south:summer). ‘BSS’ is for observations before
sunset. Missing values in the table (marked with ‘-‘) is caused by too few observations from these hourly groups across seasons and regions to disentangle all interaction effects.
Estimate (± SE)
Variable	H1 (intercept)	H2	H3	H4	H5	H6	H7	H8	H9	H10	H11	H12	BSS
Hour after sunset	0.92 (0.14)***	0.69 (0.02)***	0.31 (0.02)***	0.39(0.02)***	0.07 (0.02)***	-0.40 (0.02)***	-0.31 (0.03)***	-0.29 (0.03)***	-0.58 (0.04)***	-0.74 (0.06)***	-0.57 (0.04)***	-0.54 (0.04)***	-0.97 (0.02)***
region central	-0.32 (0.19)	0.09 (0.03)**	0.49 (0.03)***	0.23 (0.03)***	0.22 (0.03)***	0.53 (0.03)***	0.24 (0.04)***	-0.08 (0.04)*	-0.11 (0.05)*	0.01 (0.01)	-0.19 (0.05)***	-0.17 (0.06)**	0.37 (0.03)***
region north	-0.29 (0.22)	-0.26 (0.04)***	-0.20 (0.04)***	-0.41 (0.05)***	-0.11 (0.05)*	0.46 (0.05)***	0.28 (0.06)***	-0.11 (0.06)	0.38 (0.09)	0.21 (0.07)**	0.23 (0.08)**	0.20 (0.09)*	0.43 (0.04)***
season spring	-0.40 (0.03)***	0.47 (0.04)***	0.50 (0.04)***	0.42 (0.04)***	0.21 (0.04)***	-0.02 (0.04)	-0.15 (0.05)**	-0.15 (0.06)*	0.26 (0.10)**	0.59 (0.22)**	0.40 (0.75)	-	0.36 (0.04)***
season autumn	-0.47 (0.34)***	-0.51 (0.041)***	-0.58 (0.04)***	-0.74 (0.04)***	-0.45 (0.04)***	-0.01 (0.04)	-0.14 (0.04)**	-0.17 (0.04)***	0.15 (0.05)**	-	-	-	0.38 (0.04)***
central : spring	0.24 (0.05)***	-0.55 (0.06)***	-0.88 (0.06)***	-0.95 (0.06)***	-0.76 (0.06)***	-0.45 (0.06)***	-0.11 (0.08)	0.23 (0.10)*	0.18 (0.17)	-	-	-	-0.17 (0.06)**
central : autumn	0.63 (0.05)***	0.14 (0.06)*	-0.16 (0.06)**	-0.06 (0.06)	-0.22 (0.06)***	-0.61 (0.06)***	-0.38 (0.06)***	-0.1 (0.06)	-0.13 (0.07)	-	-	-	-0.57 (0.06)***
north : spring	0.18 (0.10)	-0.77 (0.12)***	-0.78 (0.13)***	-0.63 (0.14)***	-0.51 (0.15)**	-0.37 (0.18)*	-0.16 (0.24)	0.20 (0.33)	-	-	-	-	-0.15 (0.12)
north : autumn	0.26 (0.07)***	0.31 (0.08)***	0.49 (0.08)***	0.68 (0.08)***	0.34 (0.08)***	-0.17 (0.08)*	0.04 (0.09)	0.39 (0.09)***	0.13 (0.11)	-	-	-	-0.22 (0.08)**
